# Supplementary material for: Molecular Variation and Genomic Function of Citrus Vein Enation Virus
Source: Int J Mol Sci. 2022 Dec 27;24(1):412. doi: 10.3390/ijms24010412 (PMC9820537; doi:10.3390/ijms24010412)
Supplement: Supplementary file 1 [file ijms-24-00412-s001.zip]

Archive with 1 entries (1 files):
- ijms-2037755-supplementary.pdf
